# Supplementary material for: Market Integration Predicts Human Gut Microbiome Attributes across a Gradient of Economic Development
Source: mSystems. 2018 Feb 27;3(1):e00122-17. doi: 10.1128/mSystems.00122-17 (PMC5829308; doi:10.1128/mSystems.00122-17)
Supplement: TABLE S1 [file sys001182195st1.xlsx]

## Sheet: Sheet1
Table S1 The number of participants whose fecal samples passed quality controls in each village
UV1	UV2	CC1	CC2	CC3
36	59	28	17	73
