# Supplementary material for: Market Integration Predicts Human Gut Microbiome Attributes across a Gradient of Economic Development
Source: mSystems. 2018 Feb 27;3(1):e00122-17. doi: 10.1128/mSystems.00122-17 (PMC5829308; doi:10.1128/mSystems.00122-17)
Supplement: TABLE S2 [file sys001182195st2.xlsx]

## Sheet: Sheet1
Table S2 Composite codes for the SOL-House metric and item lists for SOL-Traditional and SOL-Market metrics.
SOL-House Codes				SOL-Traditional Items
Code Name	Code	Meaning		Fishing hook/line
Wall Code	0	palmwood		Hunting dog
	1	mixed		Blowgun
	2	milled lumber		Firearm
	3	cinder block		Fishing net
Floor Code	0	dirt		Canoe
	1	palmwood
	2	milled lumber		SOL-Market Items
	3	concrete		Radio
	4	tile		Propane stove
Bathroom Code	0	none		Mobile phone
	1	pit		Television
	2	indoor without water		Chainsaw
	3	outdoor with water		Bicycle
	4	indoor with water		Refrigerator
Water Code	0	river/stream		Computer
	1	well/outdoor pipe		Outboard motor
	2	indoor pipe		Motorcycle
Electricity Code	0	none		Car
	1	lights only		Truck
	2	outlets
