# Supplementary material for: Market Integration Predicts Human Gut Microbiome Attributes across a Gradient of Economic Development
Source: mSystems. 2018 Feb 27;3(1):e00122-17. doi: 10.1128/mSystems.00122-17 (PMC5829308; doi:10.1128/mSystems.00122-17)
Supplement: TABLE S3 [file sys001182195st3.xlsx]

## Sheet: Sheet1
Table S3 Results from factor analysis on the components of the SOL-House metric, SOL-Traditional, and SOL-Market. The first factor is most strongly composed of the wall type and the floor type of a subject’s home, and to a lesser extent access to water and the type of latrine associated with the home. The more manufactured the materials used to build a subject’s house (e.g., cinder block vs palmw…
	Walls	Floors	Bathroom		Water	Electricity	SOL-Traditional		SOL-Market
Uniquenesses	0.19	0.26	0.6		0.66	0.26	0.01		0.81
	Factor 1	Factor 2	Factor 3				Factor 1	Factor 2	Factor 3
Walls	0.89	-0.092	0.068		SS Loadings		2.12	1.18	0.91
Floors	0.8	-0.29	0.16		Proportion Var.		0.3	0.17	0.13
Bathroom	0.55	-0.28	-0.16		Cumulative Var.		0.3	0.47	0.6
Water	0.56	0.12	-0.11
Electricity	0.21	-0.14	0.82
SOL-Traditional	-0.12	0.99	-0.053
SOL-Market	-0.14	0.049	0.41
