# Supplementary material for: Market Integration Predicts Human Gut Microbiome Attributes across a Gradient of Economic Development
Source: mSystems. 2018 Feb 27;3(1):e00122-17. doi: 10.1128/mSystems.00122-17 (PMC5829308; doi:10.1128/mSystems.00122-17)
Supplement: TABLE S4 [file sys001182195st4.xlsx]

## Sheet: all_factors_pd_lm_anova
Table S4 Significance of terms in the full model for predicting phylogenetic diversity (PD; n = 213). Terms with p-values less than 0.05 are bolded.
	Df	Sum Sq	Mean Sq	F value	Pr(>F)
House Modernity	1	1115.2	1115.2	6.63906	0.0107157
Subsistence Items	1	88.7967	88.7967	0.528627	0.468056
Power Usage	1	53.5743	53.5743	0.31894	0.572894
Age	1	660.424	660.424	3.93166	0.0487891
Region	1	881.623	881.623	5.24851	0.0230347
Time to Sucúa (rank)	1	117.189	117.189	0.697653	0.404596
House Modernity:Subsistence Items	1	565.942	565.942	3.36919	0.0679497
House Modernity:Power Usage	1	863.099	863.099	5.13823	0.024502
Subsistence Items:Power Usage	1	210.242	210.242	1.25162	0.26462
House Modernity:Age	1	95.2905	95.2905	0.567286	0.452248
Subsistence Items:Age	1	1.23058	1.23058	0.00732593	0.931879
Power Usage:Age	1	300.17	300.17	1.78698	0.182852
House Modernity:Subsistence Items:Power Usage	1	13.5061	13.5061	0.0804047	0.777051
House Modernity:Subsistence Items:Age	1	34.8461	34.8461	0.207447	0.649283
House Modernity:Power Usage:Age	1	142.313	142.313	0.847222	0.358477
Subsistence Items:Power Usage:Age	1	417.364	417.364	2.48466	0.116582
House Modernity:Subsistence Items:Power Usage:Age	1	326.922	326.922	1.94624	0.164579
Residuals	195	32755.3	167.976
