# Supplementary material for: Market Integration Predicts Human Gut Microbiome Attributes across a Gradient of Economic Development
Source: mSystems. 2018 Feb 27;3(1):e00122-17. doi: 10.1128/mSystems.00122-17 (PMC5829308; doi:10.1128/mSystems.00122-17)
Supplement: TABLE S5 [file sys001182195st5.xlsx]

## Sheet: main_effects_adns
Table S5 Result of PERMANOVA analysis of contribution of style-of-life factors to microbiota composition (n = 213). Model formula: Distance Matrix ~ House Modernity + Subsistence Items + Power Usage + Condition(Region). Terms with p-values less than 0.05 are bolded.
	Df	Sum of Sqs.	F	Pr(>F)
House Modernity	1	0.05	1.98	0.022
Subsistence Items	1	0.03	1.14	0.218
Power Usage	1	0.02	0.97	0.392
Residuals	209	5.19	=
