# Supplementary material for: Market Integration Predicts Human Gut Microbiome Attributes across a Gradient of Economic Development
Source: mSystems. 2018 Feb 27;3(1):e00122-17. doi: 10.1128/mSystems.00122-17 (PMC5829308; doi:10.1128/mSystems.00122-17)
Supplement: TABLE S6 [file sys001182195st6.xlsx]

## Sheet: Sheet1
Table S6 Result of linear regression analysis of style-of-life factors, diet factors, and bacterial phylogenetic diversity (PD; n = 140). Terms with p-values less than 0.05 are bolded.
	Estimate	Std. Error	t value	Pr(>|t|)
(Intercept)	58.06	6.31	9.2	0	**
Diet Factor1	1.58	1.49	1.06	0.29
Diet Factor2	-0.53	1.19	-0.44	0.66
Diet Factor3	0.48	1.18	0.4	0.69
House Modernity	-0.69	1.37	-0.51	0.61
Subsistence Items	1.03	1.17	0.89	0.38
Power Usage	0.63	1.4	0.45	0.65
