# Supplementary material for: Market Integration Predicts Human Gut Microbiome Attributes across a Gradient of Economic Development
Source: mSystems. 2018 Feb 27;3(1):e00122-17. doi: 10.1128/mSystems.00122-17 (PMC5829308; doi:10.1128/mSystems.00122-17)
Supplement: TABLE S7 [file sys001182195st7.xlsx]

## Sheet: main_effects_adns
Table S7 Result of PERMANOVA analysis of contribution of style-of-life and diet factors to microbiota composition (n = 140). Terms with p-values less than 0.05 are bolded.
	Df	SumsOfSqs	F	Pr(>F)
Diet Factor1	1	0.02	0.97	0.4
Diet Factor2	1	0.01	0.56	0.99
Diet Factor3	1	0.04	1.49	0.09
House Modernity	1	0.03	1.15	0.23
Subsistence Items	1	0.03	1.16	0.21
Power Usage	1	0.02	0.71	0.86
Residuals	133	3.39
