# Supplementary material for: Market Integration Predicts Human Gut Microbiome Attributes across a Gradient of Economic Development
Source: mSystems. 2018 Feb 27;3(1):e00122-17. doi: 10.1128/mSystems.00122-17 (PMC5829308; doi:10.1128/mSystems.00122-17)
Supplement: TABLE S8 [file sys001182195st8.xlsx]

## Sheet: shuar_data
Table S8 meta-data for all fecal samples
smpl.id	Region	Community	Family	Age	Sex	Wall_Code	Floor_Code	Bathroom_Code	Water_Code	Electricity_Code	SOL.House	SOL.Traditional	SOL.Market	Community.rename	time.to.sucua	rank.time
1	CC	4	419	43	F	2	2	1	1	2	18	1.66667	0.0833333	CC3	10.5-11.5 hr	5
10	CC	4	406	13	M	2	0	1	1	1	11	1.66667	0.0833333	CC3	10.5-11.5 hr	5
100	UV	1	20	10	M	1	3	1	1	2	13	0.333333	0.5	UV1	1-2 hr	1
101	UV	1	16	8	M	3	3	3	1	2	17	0	0.166667	UV1	1-2 hr	1
102	UV	1	1	5	F	2	2	0	1	2	11	0.5	0.166667	UV1	1-2 hr	1
104	UV	1	3	5	M	2	2	1	1	2	14	0.333333	0.416667	UV1	1-2 hr	1
106	UV	1	14	4	M	2	2	3	1	2	14	0.5	0.333333	UV1	1-2 hr	1
108	CC	3	304	9	M	0	0	0	1	0	5	0.666667	0.0833333	CC2	8-9 hr	3
109	CC	2	208	8	M	1	0	0	0	2	6	1	1	CC1	8.5-9.5 hr	4
11	CC	4	410	16	F	2	2	1	1	2	11	0	0.0833333	CC3	10.5-11.5 hr	5
110	CC	2	203	6	M	0	0	0	0	0	1	0.666667	0.0833333	CC1	8.5-9.5 hr	4
111	UV	1	10	4	F	2	2	3	1	2	13	0.166667	0.25	UV1	1-2 hr	1
112	CC	3	306	9	M	1	0	0	1	1	5	1	1	CC2	8-9 hr	3
113	CC	3	311	6	M	0	0	0	0	0	2	0.666667	0.0833333	CC2	8-9 hr	3
114	CC	3	311	13	M	0	0	0	0	0	2	0.666667	0.0833333	CC2	8-9 hr	3
115	UV	1	18	10	F	3	3	0	0	2	11	0	0.0909091	UV1	1-2 hr	1
116	CC	2	202	9	F	1	0	0	0	2	6	1	1	CC1	8.5-9.5 hr	4
117	CC	3	308	9	F	1	2	0	1	0	5	0.333333	0.0833333	CC2	8-9 hr	3
12	CC	4	421	10	M	2	2	0	1	2	12	1	0.25	CC3	10.5-11.5 hr	5
125	CC	3	306	13	M	1	0	0	1	1	5	1	1	CC2	8-9 hr	3
126	CC	2	204	4	M	1	2	0	0	2	7	0	0	CC1	8.5-9.5 hr	4
127	CC	3	301	5	F	0	0	0	1	1	4	0.833333	0.25	CC2	8-9 hr	3
128	CC	2	201	14	M	1	2	0	0	2	7	1	1	CC1	8.5-9.5 hr	4
129	CC	2	208	13	M	1	0	0	0	2	6	1	1	CC1	8.5-9.5 hr	4
13	CC	4	406	10	F	2	0	1	1	1	11	1.66667	0.0833333	CC3	10.5-11.5 hr	5
130	CC	2	203	5	F	0	0	0	0	0	1	0.666667	0.0833333	CC1	8.5-9.5 hr	4
131	UV	1	19	6	F	0	2	0	1	2	16	0	0.25	UV1	1-2 hr	1
132	UV	1	5	25	M	3	3	3	1	0	13	0.5	0.0833333	UV1	1-2 hr	1
133	UV	1	2	100	F	2	2	3	1	1	14	0.333333	0.0833333	UV1	1-2 hr	1
136	CC	2	205	28	M	1	2	0	0	2	7	0.166667	0.25	CC1	8.5-9.5 hr	4
14	CC	4	415	15	F	2	2	1	1	2	15	1.33333	0.166667	CC3	10.5-11.5 hr	5
150	CC	2	201	38	M	1	2	0	0	2	7	0.666667	0.333333	CC1	8.5-9.5 hr	4
151	UV	5	503	4	F	2	2	3	1	2	15	0	0.333333	UV2	1-2 hr	1
152	UV	5	507	47	M	3	4	3	1	2	17	0	0.416667	UV2	1-2 hr	1
153	UV	5	517	38	F	3	3	0	1	0	11	0.5	0.166667	UV2	1-2 hr	1
154	UV	5	501	8	F	3	3	3	1	2	14	0	0	UV2	1-2 hr	1
155	UV	5	504	38	F	3	3	4	1	1	15	0	0.333333	UV2	1-2 hr	1
156	UV	5	505	12	F	2	2	0	1	2	12	0.5	0.416667	UV2	1-2 hr	1
157	UV	5	510	29	F	3	3	3	1	1	15	1.16667	0.5	UV2	1-2 hr	1
158	UV	5	503	8	M	2	2	3	1	2	15	0	0.333333	UV2	1-2 hr	1
159	UV	5	511	13	F	3	3	3	1	1	15	0	0.25	UV2	1-2 hr	1
16	CC	4	415	12	M	2	2	1	1	2	15	1.33333	0.166667	CC3	10.5-11.5 hr	5
160	UV	5	502	31	M	3	3	0	1	2	14	0.166667	0.5	UV2	1-2 hr	1
161	UV	5	507	52	F	3	4	3	1	2	14	0	0.416667	UV2	1-2 hr	1
162	UV	5	520	18	F	2	2	0	1	0	9	0.5	0.0833333	UV2	1-2 hr	1
163	UV	5	517	12	F	3	3	0	1	0	11	0.5	0.166667	UV2	1-2 hr	1
164	UV	5	503	14	M	2	2	3	1	2	15	0	0.333333	UV2	1-2 hr	1
165	UV	5	507	10	F	3	4	3	1	2	14	0	0.416667	UV2	1-2 hr	1
166	UV	5	506	48	F	2	2	3	1	2	15	0	0.333333	UV2	1-2 hr	1
167	UV	5	501	4	F	3	3	3	1	2	14	0	0	UV2	1-2 hr	1
168	UV	5	501	39	M	3	3	3	1	2	14	0	0	UV2	1-2 hr	1
169	UV	5	505	4	M	2	2	0	1	2	12	0.5	0.416667	UV2	1-2 hr	1
17	CC	4	406	15	F	2	0	1	1	1	11	1.66667	0.0833333	CC3	10.5-11.5 hr	5
171	UV	5	501	6	M	3	3	3	1	2	14	0	0	UV2	1-2 hr	1
173	UV	5	501	11	M	3	3	3	1	2	14	0	0	UV2	1-2 hr	1
174	UV	5	501	30	F	3	3	3	1	2	14	0	0	UV2	1-2 hr	1
175	UV	5	506	4	M	2	2	3	1	2	15	0	0.333333	UV2	1-2 hr	1
176	UV	5	504	12	F	3	3	4	1	1	15	0	0.333333	UV2	1-2 hr	1
178	UV	5	519	13	F	3	3	3	1	1	13	0	0	UV2	1-2 hr	1
179	UV	5	502	30	F	3	3	0	1	2	11	0	0.416667	UV2	1-2 hr	1
18	CC	4	420	9	M	2	2	1	1	2	14	0.5	0.0833333	CC3	10.5-11.5 hr	5
180	UV	5	502	3	M	3	3	0	1	2	14	0.166667	0.5	UV2	1-2 hr	1
181	UV	5	511	7	M	3	3	3	1	1	15	0	0.25	UV2	1-2 hr	1
183	UV	5	501	12	M	3	3	3	1	2	14	0	0	UV2	1-2 hr	1
184	UV	5	506	48	M	2	2	3	1	2	15	0	0.333333	UV2	1-2 hr	1
185	UV	5	503	44	M	2	2	3	1	2	15	0	0.333333	UV2	1-2 hr	1
186	UV	5	511	28	F	3	3	3	1	1	15	0	0.25	UV2	1-2 hr	1
187	UV	5	506	7	M	2	2	3	1	2	15	0	0.333333	UV2	1-2 hr	1
188	UV	5	505	17	F	2	2	0	1	2	12	0.5	0.416667	UV2	1-2 hr	1
189	UV	5	519	31	F	3	3	3	1	1	13	0	0	UV2	1-2 hr	1
19	CC	4	411	19	F	0	0	1	0	0	3	1.33333	0	CC3	10.5-11.5 hr	5
190	UV	5	513	64	M	2	2	0	1	0	9	0	0	UV2	1-2 hr	1
191	UV	5	521	34	M	2	2	1	1	2	10	0.333333	0.416667	UV2	1-2 hr	1
192	UV	5	517	8	M	3	3	0	1	0	11	0.5	0.166667	UV2	1-2 hr	1
193	UV	5	521	30	F	2	2	1	1	2	10	0.333333	0.416667	UV2	1-2 hr	1
194	UV	5	503	12	F	2	2	3	1	2	15	0	0.333333	UV2	1-2 hr	1
195	UV	5	505	15	F	2	2	0	1	2	12	0.5	0.416667	UV2	1-2 hr	1
197	UV	5	510	44	M	3	3	3	1	1	15	1.16667	0.5	UV2	1-2 hr	1
198	UV	5	508	74	F	2	2	3	1	1	12	0	0	UV2	1-2 hr	1
199	UV	5	512	18	F	3	3	0	1	1	12	0	0.0833333	UV2	1-2 hr	1
2	CC	4	424	5	F	2	2	1	1	2	16	2.16667	0.333333	CC3	10.5-11.5 hr	5
20	CC	4	423	22	F	0	2	1	1	2	10	0.666667	0.0833333	CC3	10.5-11.5 hr	5
200	UV	5	510	12	F	3	3	3	1	1	15	1.16667	0.5	UV2	1-2 hr	1
201	UV	5	504	4	M	3	3	4	1	1	15	0	0.333333	UV2	1-2 hr	1
202	UV	5	502	7	M	3	3	0	1	2	14	0.166667	0.5	UV2	1-2 hr	1
203	UV	5	519	6	M	3	3	3	1	1	13	0	0	UV2	1-2 hr	1
204	UV	5	521	13	M	2	2	1	1	2	10	0.333333	0.416667	UV2	1-2 hr	1
205	UV	5	503	10	F	2	2	3	1	2	15	0	0.333333	UV2	1-2 hr	1
208	UV	5	505	21	F	2	2	0	1	2	12	0.5	0.416667	UV2	1-2 hr	1
209	UV	5	513	4	M	3	3	1	1	2	14	0.166667	0.25	UV2	1-2 hr	1
210	UV	5	505	42	F	2	2	0	1	2	12	0.5	0.416667	UV2	1-2 hr	1
212	UV	5	505	45	M	2	2	0	1	2	12	0.5	0.416667	UV2	1-2 hr	1
213	UV	5	513	64	F	3	3	1	1	2	14	0.166667	0.25	UV2	1-2 hr	1
214	UV	5	506	4	M	2	2	3	1	2	15	0	0.333333	UV2	1-2 hr	1
215	UV	5	502	9	M	3	3	0	1	2	14	0.166667	0.5	UV2	1-2 hr	1
216	UV	5	511	5	M	3	3	3	1	1	15	0	0.25	UV2	1-2 hr	1
22	CC	4	403	5	M	2	2	1	0	2	10	0.333333	0.333333	CC3	10.5-11.5 hr	5
222	UV	5	503	34	F	2	2	3	1	2	15	0	0.333333	UV2	1-2 hr	1
223	UV	1	3	6	F	2	2	1	1	2	14	0.333333	0.416667	UV1	1-2 hr	1
224	UV	1	5	3	F	3	3	3	1	0	13	0.5	0.0833333	UV1	1-2 hr	1
225	UV	1	19	11	F	0	2	0	1	2	16	0	0.25	UV1	1-2 hr	1
226	CC	2	205	3	M	1	2	0	0	2	7	0.166667	0.25	CC1	8.5-9.5 hr	4
227	CC	2	207	54	F	1	0	0	0	2	5	0.333333	0.166667	CC1	8.5-9.5 hr	4
228	CC	2	208	6	F	1	0	0	0	2	6	1	1	CC1	8.5-9.5 hr	4
229	CC	3	304	7	M	0	0	0	1	0	5	0.666667	0.0833333	CC2	8-9 hr	3
23	CC	4	406	38	M	2	0	1	1	1	11	1.66667	0.0833333	CC3	10.5-11.5 hr	5
230	CC	3	310	8	F	0	0	0	1	0	3	0.333333	0.0833333	CC2	8-9 hr	3
231	CC	2	201	10	M	1	2	0	0	2	7	1	1	CC1	8.5-9.5 hr	4
232	CC	2	202	6	M	1	0	0	0	2	6	1	1	CC1	8.5-9.5 hr	4
233	CC	3	312	12	F	0	0	0	0	0	3	1.16667	0	CC2	8-9 hr	3
234	CC	3	309	12	M	0	0	0	0	0	2	1	0	CC2	8-9 hr	3
235	CC	3	311	4	M	0	0	0	0	0	2	0.666667	0.0833333	CC2	8-9 hr	3
236	CC	2	204	5	F	1	2	0	0	2	7	0	0	CC1	8.5-9.5 hr	4
237	UV	1	19	9	F	0	2	0	1	2	16	0	0.25	UV1	1-2 hr	1
238	UV	1	18	7	F	3	3	0	0	2	11	0	0.0909091	UV1	1-2 hr	1
239	CC	3	304	5	M	0	0	0	1	0	5	0.666667	0.0833333	CC2	8-9 hr	3
24	CC	4	416	36	F	2	2	0	1	1	10	1.66667	0.0833333	CC3	10.5-11.5 hr	5
240	CC	2	208	10	M	1	2	0	0	2	7	1	1	CC1	8.5-9.5 hr	4
241	UV	1	3763	2	F	2	2	3	1	1	12	0.5	0.25	UV1	1-2 hr	1
242	CC	2	207	21	F	1	0	0	0	2	5	0.166667	0.333333	CC1	8.5-9.5 hr	4
243	CC	2	201	7	F	1	2	0	0	2	7	1	1	CC1	8.5-9.5 hr	4
244	UV	1	18	3	M	3	3	0	0	2	11	0	0.0909091	UV1	1-2 hr	1
245	CC	2	204	7	M	1	2	0	0	2	7	0	0	CC1	8.5-9.5 hr	4
246	CC	2	202	4	M	1	0	0	0	2	6	1	1	CC1	8.5-9.5 hr	4
25	CC	4	409	52	F	1	2	1	1	0	6	1.5	0.0833333	CC3	10.5-11.5 hr	5
26	CC	4	410	8	F	2	2	1	1	2	11	0	0.0833333	CC3	10.5-11.5 hr	5
27	CC	4	406	3	M	2	0	1	1	1	11	1.66667	0.0833333	CC3	10.5-11.5 hr	5
28	CC	4	419	17	F	2	2	1	1	2	18	1.66667	0.0833333	CC3	10.5-11.5 hr	5
287	CC	2	204	22	F	1	2	0	0	2	7	0.166667	0	CC1	8.5-9.5 hr	4
288	CC	2	201	33	F	1	2	0	0	2	7	0.666667	0.333333	CC1	8.5-9.5 hr	4
289	CC	3	310	34	M	0	0	0	1	0	3	0.333333	0.0833333	CC2	8-9 hr	3
29	CC	4	421	48	M	2	2	0	1	2	12	1	0.25	CC3	10.5-11.5 hr	5
290	CC	4	419	1	F	2	2	1	1	2	18	1.66667	0.0833333	CC3	10.5-11.5 hr	5
291	CC	2	209	28	F	1	0	0	0	2	5	0.333333	0.333333	CC1	8.5-9.5 hr	4
292	CC	3	310	34	F	0	0	0	1	0	3	0.333333	0.0833333	CC2	8-9 hr	3
293	CC	2	204	47	F	1	2	0	0	2	7	0.333333	0.166667	CC1	8.5-9.5 hr	4
294	CC	2	205	30	F	1	2	0	0	2	7	0.166667	0.25	CC1	8.5-9.5 hr	4
295	CC	2	203	24	F	0	0	0	0	0	1	0.666667	0.0833333	CC1	8.5-9.5 hr	4
296	CC	3	303	48	F	0	0	0	0	0	3	0.5	0.0833333	CC2	8-9 hr	3
297	CC	2	204	18	F	1	2	0	0	2	7	0.166667	0.0833333	CC1	8.5-9.5 hr	4
298	CC	3	306	47	F	1	0	0	1	1	5	1	1	CC2	8-9 hr	3
299	CC	2	202	30	F	1	0	0	0	2	6	0.166667	0.0833333	CC1	8.5-9.5 hr	4
3	CC	4	420	12	F	2	2	1	1	2	14	0.5	0.0833333	CC3	10.5-11.5 hr	5
30	CC	4	416	14	M	2	2	0	1	1	10	1.66667	0.0833333	CC3	10.5-11.5 hr	5
31	CC	4	417	52	F	2	2	1	1	2	13	0.833333	0.333333	CC3	10.5-11.5 hr	5
32	CC	4	418	9	M	2	2	0	1	2	12	1	0.166667	CC3	10.5-11.5 hr	5
33	CC	4	414	12	M	2	2	1	1	1	12	1.16667	0.166667	CC3	10.5-11.5 hr	5
34	CC	4	408	6	M	2	2	1	1	1	12	1.33333	0.0833333	CC3	10.5-11.5 hr	5
35	CC	4	407	12	F	2	2	1	1	2	12	1	0.5	CC3	10.5-11.5 hr	5
36	CC	4	418	7	M	2	2	0	1	2	12	1	0.166667	CC3	10.5-11.5 hr	5
37	CC	4	404	5	M	0	2	0	1	2	9	0.833333	0.0833333	CC3	10.5-11.5 hr	5
38	CC	4	402	43	F	2	2	1	1	2	16	2.16667	0.333333	CC3	10.5-11.5 hr	5
39	CC	4	416	8	M	2	2	0	1	1	10	1.66667	0.0833333	CC3	10.5-11.5 hr	5
4	CC	4	414	56	M	2	2	1	1	1	12	1.16667	0.166667	CC3	10.5-11.5 hr	5
40	CC	4	408	37	F	2	2	1	1	1	12	1.33333	0.0833333	CC3	10.5-11.5 hr	5
41	CC	4	416	15	M	2	2	0	1	1	10	1.66667	0.0833333	CC3	10.5-11.5 hr	5
42	CC	4	414	6	F	2	2	1	1	1	12	1.16667	0.166667	CC3	10.5-11.5 hr	5
44	CC	4	418	13	F	2	2	0	1	2	12	1	0.166667	CC3	10.5-11.5 hr	5
45	CC	4	407	10	M	2	2	1	1	2	12	1	0.5	CC3	10.5-11.5 hr	5
46	CC	4	421	12	F	2	2	0	1	2	12	1	0.25	CC3	10.5-11.5 hr	5
47	CC	4	414	7	M	2	2	1	1	1	12	1.16667	0.166667	CC3	10.5-11.5 hr	5
48	CC	4	417	50	M	2	2	1	1	2	13	0.833333	0.333333	CC3	10.5-11.5 hr	5
49	CC	4	408	9	M	2	2	1	1	1	12	1.33333	0.0833333	CC3	10.5-11.5 hr	5
5	CC	4	415	10	M	2	2	1	1	2	15	1.33333	0.166667	CC3	10.5-11.5 hr	5
50	CC	4	416	12	M	2	2	0	1	1	10	1.66667	0.0833333	CC3	10.5-11.5 hr	5
51	CC	4	419	18	F	2	2	1	1	2	18	1.66667	0.0833333	CC3	10.5-11.5 hr	5
52	CC	4	418	11	F	2	2	0	1	2	12	1	0.166667	CC3	10.5-11.5 hr	5
53	CC	4	403	8	F	2	2	1	0	2	10	0.333333	0.333333	CC3	10.5-11.5 hr	5
54	CC	4	414	11	F	2	2	1	1	1	12	1.16667	0.166667	CC3	10.5-11.5 hr	5
55	CC	4	415	42	F	2	2	1	1	2	15	1.33333	0.166667	CC3	10.5-11.5 hr	5
56	CC	4	421	8	M	2	2	0	1	2	12	1	0.25	CC3	10.5-11.5 hr	5
57	CC	4	410	14	F	2	2	1	1	2	11	0	0.0833333	CC3	10.5-11.5 hr	5
58	CC	4	416	40	M	2	2	0	1	1	10	1.66667	0.0833333	CC3	10.5-11.5 hr	5
59	CC	4	414	46	F	2	2	1	1	1	12	1.16667	0.166667	CC3	10.5-11.5 hr	5
6	CC	4	406	32	F	2	0	1	1	1	11	1.66667	0.0833333	CC3	10.5-11.5 hr	5
60	CC	4	423	5	M	0	2	1	1	2	10	0.666667	0.0833333	CC3	10.5-11.5 hr	5
61	CC	4	411	20	M	0	0	1	0	0	3	1.33333	0	CC3	10.5-11.5 hr	5
62	CC	4		38	M	2	2	0	1	2	12	1	0.166667	CC3	10.5-11.5 hr	5
63	CC	4	407	5	F	2	2	1	1	2	12	1	0.5	CC3	10.5-11.5 hr	5
64	CC	4	418	15	M	2	2	0	1	2	12	1	0.166667	CC3	10.5-11.5 hr	5
65	CC	4	408	4	M	2	2	1	1	1	12	1.33333	0.0833333	CC3	10.5-11.5 hr	5
66	CC	4	420	49	F	2	2	1	1	2	14	0.5	0.0833333	CC3	10.5-11.5 hr	5
68	CC	4	414	18	F	2	2	1	1	1	12	1.16667	0.166667	CC3	10.5-11.5 hr	5
69	CC	4	418	17	M	2	2	0	1	2	12	1	0.166667	CC3	10.5-11.5 hr	5
7	CC	4	415	19	F	2	2	1	1	2	15	1.33333	0.166667	CC3	10.5-11.5 hr	5
70	CC	4	418	5	F	2	2	0	1	2	12	1	0.166667	CC3	10.5-11.5 hr	5
73	CC	4	421	25	F	2	2	0	1	2	12	1	0.25	CC3	10.5-11.5 hr	5
74	CC	4	415	5	F	2	2	1	1	2	15	1.33333	0.166667	CC3	10.5-11.5 hr	5
75	CC	4	420	8	M	2	2	1	1	2	14	0.5	0.0833333	CC3	10.5-11.5 hr	5
76	CC	4	410	5	M	2	2	1	1	2	11	0	0.0833333	CC3	10.5-11.5 hr	5
77	CC	4	405	33	F	2	2	1	1	1	9	0.833333	0.333333	CC3	10.5-11.5 hr	5
78	CC	4	408	11	M	2	2	1	1	1	12	1.33333	0.0833333	CC3	10.5-11.5 hr	5
79	UV	1	4	22	F	3	3	3	1	1	16	0	0.25	UV1	1-2 hr	1
8	CC	4	420	52	M	2	2	1	1	2	14	0.5	0.0833333	CC3	10.5-11.5 hr	5
80	UV	1	10	22	F	2	2	3	1	2	13	0.166667	0.25	UV1	1-2 hr	1
82	UV	1	16	6	M	3	3	3	1	2	17	0	0.166667	UV1	1-2 hr	1
83	UV	1	3763	4	F	2	2	3	1	1	12	0.5	0.25	UV1	1-2 hr	1
85	UV	1	10	56	F	2	2	3	1	2	13	0.166667	0.25	UV1	1-2 hr	1
86	UV	1	1	12	M	2	2	0	1	2	11	0.5	0.166667	UV1	1-2 hr	1
87	UV	1	20	8	F	1	3	1	1	2	13	0.333333	0.5	UV1	1-2 hr	1
88	UV	1	17	10	M	3	3	3	1	2	17	0.333333	0.25	UV1	1-2 hr	1
89	UV	1	20	12	M	1	3	1	1	2	13	0.333333	0.5	UV1	1-2 hr	1
9	CC	4	418	37	F	2	2	0	1	2	12	1	0.166667	CC3	10.5-11.5 hr	5
90	UV	1	7	5	F	2	2	0	1	2	10	0	0.333333	UV1	1-2 hr	1
91	UV	1	3	8	F	2	2	1	1	2	14	0.333333	0.416667	UV1	1-2 hr	1
92	UV	1	7	8	M	2	2	0	1	2	10	0	0.333333	UV1	1-2 hr	1
93	UV	1	9	53	F	2	2	1	1	2	12	0.5	0.25	UV1	1-2 hr	1
94	UV	1	18	29	F	3	3	0	0	2	11	0	0.0909091	UV1	1-2 hr	1
95	UV	1	1	7	F	2	2	0	1	2	11	0.5	0.166667	UV1	1-2 hr	1
96	UV	1	14	3	F	2	2	3	1	2	14	0.5	0.333333	UV1	1-2 hr	1
97	UV	1	5	17	F	3	3	3	1	0	13	0.5	0.0833333	UV1	1-2 hr	1
98	UV	1	18	4	M	3	3	0	0	2	11	0	0.0909091	UV1	1-2 hr	1
99	UV	1	7	10	F	2	2	0	1	2	10	0	0.333333	UV1	1-2 hr	1
